# Supplementary material for: The Integration Paradox: A Phenomenological Study of Doula Services, Health Equity, and the Social Determinants of Perinatal Care
Source: Int J Environ Res Public Health. 2026 Apr 28;23(5):570. doi: 10.3390/ijerph23050570 (PMC13207145; doi:10.3390/ijerph23050570)
Supplement: Supplementary file 1 [file ijerph-23-00570-s001.zip]

Archive with 1 entries (1 files):
- ijerph-4201260-supplementary.pdf
